# Supplementary material for: Babesia duncani Pyruvate Kinase Inhibitor Screening and Identification of Key Active Amino Acid Residues
Source: Microorganisms. 2024 Jun 4;12(6):1141. doi: 10.3390/microorganisms12061141 (PMC11205445; doi:10.3390/microorganisms12061141)
Supplement: Supplementary file 1 [file microorganisms-12-01141-s001.zip]

Archive with 1 entries (1 files):
- microorganisms-2999682-supplementary.xlsx
