# Supplementary material for: Babesia duncani Pyruvate Kinase Inhibitor Screening and Identification of Key Active Amino Acid Residues
Source: Microorganisms. 2024 Jun 4;12(6):1141. doi: 10.3390/microorganisms12061141 (PMC11205445; doi:10.3390/microorganisms12061141)
Supplement: Supplementary file 1 [file microorganisms-12-01141-s001.zip › microorganisms-2999682-supplementary.xlsx]

## Sheet: Sheet1
Primer names	Primer sequence
BdPyK I-F	GTTATCCCTGGGCAACGCCTTG
BdPyK I-F	GGGGACCTACTTGGCATCATTAG
pGEX-6p-1-F	TTCTGTTCCAGGGGCCCCTG
pGEX-6p-1-R	GATCGTCAGTCAGTCACGATG
	Primer sequences for BdPyK I mutations
67-F	GTATGAACGTTTGTgcaTTTAACTTTAGCCATGGCGATCA
67-R	tgcACAAACGTTCATACCAGCGTCGATCATTT
71-F	TAACTTTgccCATGGCGATCATGCAGCGCACA
71-R	CGCCATGggcAAAGTTAAATCGACAAACGTTCATACC
193-F	GTGAACGAAAGgccTTAAATCTTCCAAATGTTAAAGTGGAC
193-R	TAAggcCTTTCGTTCACCCAGTGTAGCCGAAT
230-F	TCTCCgccACCCAAAGTGCCCAAGACGTTCAT
230-R	ACTTTGGGTggcGGAGAGGGCAATAAAGTCCATATT
256-F	CATCCCCgcaATCGAAAATATGGAAGGAGTCATTAA
256-R	TTTCGATtgcGGGGATGATTTTAATCTTTTTTGC
282-F	ATTGCACGTGGTgccTTGGGTATGGAAATCGACCTTG
282-R	AAggcACCACGTGCAATCATAATACCATCGGA
286-F	TGGGTATGgcaATCGACCTTGCAAAAGTGAGCT
286-R	GTCGATtgcCATACCCAAATCACCACGTGCAA
107-F	ACCAAGGGTCCAgcaATCCGTACCGGTTTTCTCAAGG
107-R	ATtgcTGGACCCTTGGTATCAAGCATCAAACC
108-F	AAgccCGTACCGGTTTTCTCAAGGATCATACC
108-R	AAAACCGGTACGggcTTCTGGACCCTTGGTATCAAGC
109-F	AGAAATCgccACCGGTTTTCTCAAGGATCATACC
109-R	AACCGGTggcGATTTCTGGACCCTTGGTATCAA
	Primer sequences for HPyK I mutations
H67-F	AATGTGGCTgccCTGAACTTCTCTCATGGAACTCATG
H67-R	TTCAGggcAGCCACATTCATTCCAGACTTAATC
H71-F	GAACTTCgccCATGGAACTCATGAGTACCATGCG
H71-R	TTCCATGggcGAAGTTCAGACGAGCCACATTCA
H193-F	AAGAAGgccGTGAACCTTCCTGGGGCTGCTGT
H193-R	AGGTTCACggcCTTCTTGCTGCCCAAGGAGCC
H230-F	TGTTTGCGTCAgccATCCGCAAGGCATCTGATGT
H230-R	GATggcTGACGCAAACACCATATCAACATCCT
H256-F	TATCAGCgcgATCGAGAATCATGAGGGGGTTC
H256-R	TCTCGATcgcGCTGATAATCTTGATGTTCTTTCCC
H282-F	TgccCTAGGCATTGAGATTCCTGCAGAGAAGG
H282-R	TCTCAATGCCTAGggcACCACGAGCCACCATGATCC
H286-F	AGGCATTgcgATTCCTGCAGAGAAGGTCTTCCT
H286-R	CAGGAATcgcAATGCCTAGATCACCACGAGCC
H107-F	TAAAGGACCTgcgATCCGAACTGGGCTCATCAA
H107-R	GGATcgcAGGTCCTTTAGTGTCTAGAGCCACA
H108-F	TAAAGGACCTGAGgccCGAACTGGGCTCATCAAGGG
H108-R	GggcCTCAGGTCCTTTAGTGTCTAGAGCCACA
H109-F	ACCTGAGATCgcaACTGGGCTCATCAAGGGCA
H109-R	CAGTtgcGATCTCAGGTCCTTTAGTGTCTAGAGC
